# Supplementary material for: Sardinian deer increase feeding diversity within sheltering vegetation in a fragmented Mediterranean landscape
Source: Sci Rep. 2024 Dec 18;14:30544. doi: 10.1038/s41598-024-80818-z (PMC11655866; doi:10.1038/s41598-024-80818-z)
Supplement: Supplementary file 1 — Supplementary Material 1 [file 41598_2024_80818_MOESM1_ESM.xlsx]

## Sheet: Sheet1
	Vegetation units and plant species being grazed along with parameters of nutritional ecology
	No of habitat		1	2	3	4	5	6
				Margin of macchia	Field margin bordering		Field margin, bordering
	Habitat		Macchia		Macchia	Field	fallow	Fallow
	Vegetation coverage: [%, median (range)]
			40 (10-90)	70 (20-95)	25 (15-60)	50 (40-60)	55 (40-80)	90 (50-100)
	Coverage Avena (%): median (range)
			0	0	15 (10-50)	40 (35-55)	45 (30-60)	0
	Total species (n)		52	76	21	19	30	46
	Grazed species (n)		10	18	5	6	7	5
	Eveness index (1-100)		21.9	71.6	4.4	64.6	19.4	79.4
	#	Missing shoots (n/40 m²)	5261	382	1041	219	1805	20
	1	Cytisus salzmannii	4620	.	.	.	.	.
	2	Ephedra distachya	212	.	.	.	.	.
	3	Unknown herbaceous dicot	50	.	.	.	.	.
	4	Lithospermum spec.	10	.	.	.	.	.
	5	Boraginaceae	10	.	.	.	.	.
	6	Rhamnus latifolius	350	10	.	.	.	.
	7	Rumex bucocephalus	.	139	.	20	.	.
	8	Polycarpon spec.	.	90	.	.	.	.
	9	Cistus spec.	.	25	.	.	.	.
	10	Sonchus arvensis	.	24	.	.	.	.
	11	Lupinus angustifolius	.	17	.	.	.	.
	12	Silene rosa mini	.	15	.	.	.	.
	13	Hieracium spec. 1/2	.	11	.	.	.	.
	14	Senecio spec.	.	10	.	.	.	.
	15	Bromus sterilis	.	11	5	5	141	.
	16	Avena sativa	.	.	1030 129 1635 10
	17	Spergula arvensis	.	.	3	51	.	.
	18	Anthemis arvensis	.	.	2	12	2	.
	19	Silene spec. 1/2	6	.	.	.	10	.
	20	Calendula arvensis	.	.	.	.	10	.
	21	Daucus carota	.	.	.	.	.	5
	22	Silene spec. 2/2	1	.	.	.	.	.
	23	Misopates orontium	1	5	.	.	.	.
	24	Hieracium spec. 2/2	1	8	.	.	.	.
	25	Medicago spec.	.	5	.	.	.	.
	26	Reseda lutea	.	5	.	.	.	.
	27	Silene alba	.	3	.	.	.	.
	28	Anagallis arvensis	.	2	.	.	.	.
	29	Anagallis foemina	.	1	.	.	.	.
	30	Papaver dubium	.	1	.	.	.	.
	31	Sinapis arvensis	.	.	1	.	1	.
	32	Raphanus spec.	.	.	.	2	.	1
	33	Chrysanthemum segetum	.	.	.	.	6	.
	34	Asparagus spec.	.	.	.	.	.	1
	35	Vicia villosa	.	.	.	.	.	3
